# Supplementary material for: First Principles Study of the Photoelectric Properties of Alkaline Earth Metal (Be/Mg/Ca/Sr/Ba)-Doped Monolayers of MoS2
Source: Molecules. 2023 Aug 18;28(16):6122. doi: 10.3390/molecules28166122 (PMC10458419; doi:10.3390/molecules28166122)
Supplement: Supplementary file 1 [file molecules-28-06122-s001.zip]

Archive with 1 entries (1 files):
- molecules-2455408-supplementary.pdf
